# Supplementary material for: On the Reaction Mechanism of the 3,4-Dimethoxybenzaldehyde Formation from 1-(3′,4′-Dimethoxyphenyl)Propene
Source: Molecules. 2018 Feb 14;23(2):412. doi: 10.3390/molecules23020412 (PMC6017041; doi:10.3390/molecules23020412)
Supplement: Supplementary file 1 [file molecules-23-00412-s001.zip]

Archive with 3 entries (3 files):
- Supplementary material 1..pdf
- Supplementary material 2..pdf
- Supplementary material 3..pdf
